# Supplementary material for: Seasonal Azithromycin Use in Paediatric Protracted Bacterial Bronchitis Does Not Promote Antimicrobial Resistance but Does Modulate the Nasopharyngeal Microbiome
Source: Int J Mol Sci. 2023 Nov 7;24(22):16053. doi: 10.3390/ijms242216053 (PMC10671346; doi:10.3390/ijms242216053)
Supplement: Supplementary file 1 [file ijms-24-16053-s001.zip]

Archive with 1 entries (1 files):
- ijms-2688850-supplementary.pdf
